# Supplementary material for: Phenotype execution and modeling architecture to support disease surveillance and real-world evidence studies: English sentinel network evaluation
Source: JAMIA Open. 2024 May 10;7(2):ooae034. doi: 10.1093/jamiaopen/ooae034 (PMC11087727; doi:10.1093/jamiaopen/ooae034)
Supplement: ooae034_Supplementary_Data [file ooae034_supplementary_data.zip]

Archive with 5 entries (5 files):
- heavydrinker.cql.docx
- ILI.cql.docx
- Supplementary Figure S1.docx
- Supplementary Textboxes.docx
- T2Diabetes.cql.docx
